# Supplementary material for: Identification of the SET Family and Key Role of ZmSET9 in Drought Tolerance in Maize (Zea mays)
Source: Plants (Basel). 2026 Jul 21;15(14):2224. doi: 10.3390/plants15142224 (PMC13416610; doi:10.3390/plants15142224)
Supplement: Supplementary file 1 [file plants-15-02224-s001.zip]

Archive with 1 entries (1 files):
- plants-4439495-supplementary.pdf
